# Supplementary material for: Evaluation of antimicrobial susceptibility testing methods for Burkholderia cepacia complex isolates from people with and without cystic fibrosis
Source: J Clin Microbiol. 2025 Jan 22;63(2):e01480-24. doi: 10.1128/jcm.01480-24 (PMC11837569; doi:10.1128/jcm.01480-24)
Supplement: Table S1 — BCC strain information and AST results. [file jcm.01480-24-s0002.xlsx]

## Sheet: Combined
Isolate identifier/Strain ID	Lab collected from	Species	Specimen source	Patient group (CF or Non-CF)	Respiratory or non-respiratory	Geographic location	Year of isolation	CAZ-DD Remel	CAZ-DD HD	CAZ-DD BD	CAZ-CMI MIC-1 (if applicable)	CAZ-CMI MIC-2 (if applicable)	CAZ-CMI MIC-3 (if applicable)	CAZ-VUMC MIC-1 (if applicable)	CAZ- VUMC MIC-2 (if applicable)	CAZ- VUMC MIC-3 (if applicable)	CAZ-AD	CAZ-ETEST 24h	CAZ-ETEST 48 h	LVX-DD Remel	LVX -DD HD	LVX -DD BD	LVX -CMI MIC-1 (if applicable)	LVX -CMI MIC-2 (if applicable)	LVX -CMI MIC-3 (if applicable)	LVX -VUMC MIC-1 (if applicable)	LVX - VUMC MIC-2 (if applicable)	LVX - VUMC MIC-3 (if applicable)	LVX-AD	LVX ETEST 24h	LVX-ETEST 48 h	MEM-DD Remel	MEM -DD HD	MEM -DD BD	MEM -CMI MIC-1 (if applicable)	MEM -CMI MIC-2 (if applicable)	MEM -CMI MIC-3 (if applicable)	MEM -VUMC MIC-1 (if applicable)	MEM - VUMC MIC-2 (if applicable)	MEM - VUMC MIC-3 (if applicable)	MEM-AD	MEM ETEST 24h	MEM-ETEST 48 h	MIN-DD Remel	MIN -DD HD	MIN -DD BD	MIN -CMI MIC-1 (if applicable)	MIN -CMI MIC-2 (if applicable)	MIN -CMI MIC-3 (if applicable)
AU10897	BcLR	Burkholderia multivorans	CF sputum	CF	Resp	USA-WA	2006	26	25	26	8	8	16	16	contamination	contamination	8	16	16	15	15	16	32	32	32	8	contamination	contamination	32	32	32	15	17	17	8	16	16	16	contamination	contamination	8	32	32	22	21	22	32	32	32
AU14275	BcLR	Burkholderia multivorans	CF sputum	CF	Resp	USA-NC	2007	30	30	29	8	4	4	4	contamination	contamination	2	2	2	18	22	22	2	2	2	2	contamination	contamination	4	4	4	17	19	19	16	16	16	16	contamination	contamination	8	32	32	21	24	21	8	8	8
AU15020	BcLR	Burkholderia multivorans	CF sputum	CF	Resp	USA-WI	2008	32	38	35	64	32	32	2	contamination	contamination	16	Too faint to read at 24h	256	18	20	16	32	32	32	4	contamination	contamination	8	Too faint to read at 24h	32	29	32	31	32	32	32	2	contamination	contamination	8	Too faint to read at 24h	32	27	30	21	8	8	8
AU15334	BcLR	Burkholderia cenocepacia	CF sputum	CF	Resp	USA-OR	2008	15	14	20	64	128	128	32	64	128	32	32	64	<6	<6	<6	>64	>64	>64	64	64	64	64	32	32	15	17	15	16	16	16	8	8	8	8	32	32	25	30	24	32	8	8
AU17144	BcLR	Burkholderia multivorans	CF sputum	CF	Resp	USA-MO	2008	contamination	contamination	contamination	>128	>128	>128	contamination	contamination	contamination	>128	256	256	contamination	contamination	contamination	1	4	4	contamination	contamination	contamination	4	4	4	contamination	contamination	contamination	16	16	16	contamination	contamination	contamination	8	32	32	contamination	contamination	contamination	0.5	4	4
AU17181	BcLR	Burkholderia cenocepacia	CF sputum	CF	Resp	USA-WA	2008	27	29	30	16	16	32	4	2	4	8	16	16	<6	<6	6	32	32	32	32	32	32	32	32	32	20	24	24	4	8	8	4	4	4	4	8	8	14	15	13	64	64	64
AU18232	BcLR	Burkholderia cenocepacia	CF sputum	CF	Resp	USA-FL	2009	25	20	25	16	16	32	32	32	16	4	8	8	15	16	18	8	8	8	8	8	8	16	8	8	16	16	15	32	32	32	32	32	32	8	32	32	26	25	25	32	32	32
AU21305	BcLR	Burkholderia multivorans	CF sputum	CF	Resp	USA-CO	2010	30	31	32	4	2	4	4	contamination	contamination	2	2	2	22	23	23	4	4	4	1	contamination	contamination	2	1	1	21	23	23	16	8	8	8	contamination	contamination	4	4	8	22	30	26	4	4	4
AU21320	BcLR	Burkholderia cenocepacia	CF sputum	CF	Resp	USA-MA	2010	28	31	30	4	8	8	32	contamination	contamination	16	2	2	<6	<6	<6	64	64	64	32	contamination	contamination	>64	32	32	23	27	26	8	8	8	8	contamination	contamination	4	32	32	16	20	15	64	32	32
AU21595	BcLR	Burkholderia cenocepacia	CF sputum	CF	Resp	USA-MD	2010	31	29	30	2	4	4	4	contamination	contamination	2	1	1	29	29	28	4	4	4	2	contamination	contamination	4	2	4	29	28	30	1	1	2	2	contamination	contamination	1	1	1	29	29	30	16	16	16
AU21596	BcLR	Burkholderia multivorans	CF sputum	CF	Resp	USA-NH	2010	28	31	30	128	128	128	4	contamination	contamination	64	256	256	19	24	24	>64	>64	>64	2	contamination	contamination	>64	32	32	18	23	22	64	64	64	8	contamination	contamination	32	32	32	28	29	27	64	64	64
AU21747	BcLR	Burkholderia multivorans	CF sputum	CF	Resp	USA-OK	2010	<6	<6	<6	>128	>128	>128	>128	contamination	contamination	>128	256	256	13	12	11	8	8	8	4	contamination	contamination	4	4	4	11	12	12	16	16	16	16	contamination	contamination	8	32	32	19	23	22	8	8	8
AU21901	BcLR	Burkholderia cenocepacia	CF sputum	CF	Resp	USA-NJ	2011	<6	<6	<6	128	128	128	>128	contamination	contamination	64	256	256	<6	<6	<6	>64	64	>64	>64	contamination	contamination	>64	32	32	<6	8	12	32	32	32	32	contamination	contamination	16	32	32	22	25	26	8	8	8
AU23441	BcLR	Burkholderia cenocepacia	CF sputum	CF	Resp	USA-OK	2011	<6	8	10	4	4	8	>128	contamination	contamination	2	4	4	<6	<6	<6	8	8	16	64	contamination	contamination	8	32	32	10	12	12	8	4	8	32	contamination	contamination	2	4	4	20	23	23	32	32	64
AU24277	BcLR	Burkholderia multivorans	CF sputum	CF	Resp	USA-TX	2012	10	14	13	128	128	128	>128	contamination	contamination	32	16	256	<6	<6	<6	32	32	32	16	contamination	contamination	32	32	32	13	17	18	16	16	16	16	contamination	contamination	8	32	32	30	31	29	4	4	4
AU24706	BcLR	Burkholderia multivorans	CF sputum	CF	Resp	USA-GA	2012	24	25	25	8	8	8	4	contamination	contamination	2	2	2	<6	<6	<6	32	32	32	8	contamination	contamination	16	32	32	13	15	14	16	16	16	8	contamination	contamination	4	32	32	24	25	25	16	32	32
AU24709	BcLR	Burkholderia multivorans	CF sputum	CF	Resp	USA-MA	2012	27	32	28	16	32	8	8	contamination	contamination	2	Too faint to read at 24h	256	18	21	22	32	64	16	4	contamination	contamination	16	Too faint to read at 24h	32	<6	<6	<6	8	8	8	64	contamination	contamination	8	Too faint to read at 24h	32	20	23	22	8	8	16
AU25536	BcLR	Burkholderia cenocepacia	CF sputum	CF	Resp	USA-TN	2012	27	27	28	32	16	16	8	contamination	contamination	32	4	8	12	12	13	8	8	8	8	contamination	contamination	8	32	32	17	15	18	16	16	16	16	contamination	contamination	16	32	32	19	20	20	32	16	16
AU26340	BcLR	Burkholderia multivorans	CF sputum	CF	Resp	USA-IL	2012	23	22	24	8	8	8	32	contamination	contamination	2	8	8	16	18	17	8	8	8	4	contamination	contamination	4	16	16	21	20	23	8	8	8	16	contamination	contamination	1	8	32	23	25	21	8	8	8
AU26394	BcLR	Burkholderia multivorans	CF sputum	CF	Resp	USA-AK	2013	25	30	29	2	4	2	4	contamination	contamination	16	2	2	19	23	26	1	2	1	2	contamination	contamination	2	2	2	20	21	22	8	8	8	4	contamination	contamination	8	1	1	26	28	30	1	1	1
AU26582	BcLR	Burkholderia cenocepacia	CF sputum	CF	Resp	USA-CA	2013	<6	10	11	128	128	128	128	contamination	contamination	64	256	256	<6	<6	<6	64	64	64	64	contamination	contamination	64	32	32	<6	12	12	32	32	32	32	contamination	contamination	16	32	32	11	13	12	64	32	>64
AU27381	BcLR	Burkholderia cenocepacia	CF sputum	CF	Resp	USA-AL	2013	<6	<6	<6	>128	>128	>128	>128	contamination	contamination	128	256	256	23	19	21	64	>64	>64	0.25	contamination	contamination	>64	32	32	9	9	10	8	8	8	2	contamination	contamination	4	32	32	30	26	29	16	8	16
AU28837	BcLR	Burkholderia cenocepacia	CF sputum	CF	Resp	USA-NJ	2013	30	30	32	2	2	2	2	2	2	32	256	256	<6	<6	<6	>64	>64	>64	>64	>64	>64	>64	32	32	26	26	28	2	2	2	2	2	2	4	32	32	22	25	21	32	32	32
AU28967	BcLR	Burkholderia multivorans	CF sputum	CF	Resp	USA-NC	2014	36	38	38	1	2	2	2	contamination	contamination	2	2	2	17	19	16	8	8	8	8	contamination	contamination	4	8	8	31	30	27	1	1	2	2	contamination	contamination	1	1	1	24	28	25	4	4	4
AU29197	BcLR	Burkholderia cenocepacia	CF sputum	CF	Resp	USA-KS	2014	19	19	19	128	64	16	128	contamination	contamination	64	256	256	<6	<6	<6	>64	>64	>64	>64	contamination	contamination	>64	32	32	10	15	13	32	32	16	32	contamination	contamination	16	32	32	25	29	24	8	8	8
AU29218	BcLR	Burkholderia cenocepacia	CF sputum	CF	Resp	USA-MA	2014	15	14	15	32	16	64	32	64	64	16	32	32	<6	<6	<6	64	64	>64	>64	>64	64	>64	32	32	15	15	15	16	8	32	16	16	16	8	32	32	15	16	15	32	32	32
AU30192	BcLR	Burkholderia cenocepacia	CF sputum	CF	Resp	USA-PA	2014	25	25	27	2	2	8	8	8	8	2	2	2	13	13	15	4	8	8	8	8	8	8	8	8	15	15	19	4	4	4	8	16	16	2	2	2	16	19	18	8	16	16
AU30993	BcLR	Burkholderia multivorans	CF sputum	CF	Resp	USA-CA	2014	33	35	36	>128	>128	>128	4	contamination	contamination	>128	256	256	24	25	23	16	32	16	2	contamination	contamination	16	32	32	26	30	32	32	32	32	8	contamination	contamination	16	32	32	28	30	28	32	64	64
AU31144	BcLR	Burkholderia cenocepacia	CF sputum	CF	Resp	USA-MO	2014	27	28	30	8	8	32	8	8	8	4	4	4	24	25	25	1	1	1	2	2	2	2	2	2	22	24	23	4	4	8	4	4	4	2	4	4	26	27	26	2	2	2
AU31246	BcLR	Burkholderia multivorans	CF sputum	CF	Resp	USA-MA	2015	13	18	18	64	64	64	128	contamination	contamination	32	32	32	21	21	21	4	4	4	2	contamination	contamination	2	2	4	<6	11	9	32	32	32	32	contamination	contamination	16	32	32	26	26	26	16	8	8
AU31301	BcLR	Burkholderia multivorans	CF sputum	CF	Resp	USA-MI	2015	35	30	32	8	8	8	2	contamination	contamination	2	1	1	13	12	11	16	16	16	8	contamination	contamination	8	32	32	20	20	20	32	32	32	4	contamination	contamination	8	2	32	23	24	22	16	8	16
AU31347	BcLR	Burkholderia multivorans	CF sputum	CF	Resp	USA-PA	2015	26	21	27	128	128	128	64	contamination	contamination	128	256	256	13	16	18	8	8	16	8	contamination	contamination	8	32	32	17	18	21	32	32	64	16	contamination	contamination	32	32	32	23	26	26	16	16	16
AU31722	BcLR	Burkholderia cenocepacia	CF sputum	CF	Resp	USA-ME	2015	25	30	28	4	4	4	4	8	8	4	4	4	<6	<6	<6	>64	>64	>64	>64	>64	>64	>64	32	32	17	20	20	8	8	8	8	8	8	4	8	8	11	13	12	>64	64	64
AU32019	BcLR	Burkholderia cenocepacia	CF sputum	CF	Resp	USA-IL	2015	20	20	20	32	32	32	32	64	64	32	16	16	<6	<6	<6	32	32	64	32	32	32	32	32	32	17	20	19	8	8	8	16	8	4	4	8	8	10	10	11	>64	>64	>64
AU32739	BcLR	Burkholderia multivorans	Abscess-neck	NonCF	Nonresp	USA-MA	2015	28	28	28	Not tested	Not tested	Not tested	8	4	4	4	4	4	23	20	20	Not tested	Not tested	Not tested	2	2	2	4	4	4	17	19	20	Not tested	Not tested	Not tested	8	16	16	8	32	32	26	24	21	Not tested	Not tested	Not tested
AU32911	BcLR	Burkholderia cenocepacia	CF sputum	CF	Resp	USA-FL	2015	12	15	18	64	128	128	64	contamination	contamination	contamination	contamination	contamination	<6	<6	<6	>64	>64	>64	>64	contamination	contamination	contamination	contamination	contamination	13	14	15	16	16	16	16	contamination	contamination	contamination	contamination	contamination	23	26	25	4	4	4
AU32914	BcLR	Burkholderia cenocepacia	Blood	NonCF	Nonresp	USA-CA	2015	25	30	30	Not tested	Not tested	Not tested	8	8	8	4	4	4	20	21	24	Not tested	Not tested	Not tested	8	8	4	2	4	4	12	16	19	Not tested	Not tested	Not tested	8	16	16	8	32	32	23	21	24	Not tested	Not tested	Not tested
AU32920	BcLR	Burkholderia cenocepacia	CF sputum	CF	Resp	USA-MA	2015	15	15	14	>128	>128	>128	64	64	64	contamination	contamination	contamination	<6	<6	<6	8	8	8	>64	>64	>64	contamination	contamination	contamination	13	14	14	64	64	32	16	16	16	contamination	contamination	contamination	25	26	23	32	16	16
AU33516	BcLR	Burkholderia multivorans	CF sputum	CF	Resp	USA-GA	2016	18	23	24	16	16	16	16	contamination	contamination	8	8	8	<6	<6	<6	16	16	16	8	contamination	contamination	16	32	32	<6	9	<6	16	16	16	8	contamination	contamination	8	32	32	17	14	16	32	32	32
AU33844	BcLR	Burkholderia multivorans	CF sputum	CF	Resp	USA-MA	2016	16	19	15	32	32	64	128	contamination	contamination	32	16	32	15	19	16	4	4	8	4	contamination	contamination	8	8	16	<6	<6	<6	32	32	32	32	contamination	contamination	32	32	32	15	17	15	16	16	16
AU33881	BcLR	Burkholderia multivorans	CF sputum	CF	Resp	USA-IA	2016	18	21	23	128	64	128	64	contamination	contamination	32	32	32	17	20	17	4	2	4	4	contamination	contamination	2	2	2	<6	10	<6	64	64	64	32	contamination	contamination	32	32	32	19	23	23	8	4	8
AU33986	BcLR	Burkholderia cenocepacia	CF sputum	CF	Resp	USA-PA	2016	24	27	26	8	4	8	8	contamination	contamination	16	Too faint to read at 24h	16	11	11	10	16	8	16	8	contamination	contamination	16	Too faint to read at 24h	32	20	25	24	8	4	8	4	contamination	contamination	4	Too faint to read at 24h	32	21	22	20	64	32	64
AU34733	BcLR	Burkholderia cenocepacia	CF sputum	CF	Resp	USA-NM	2016	32	33	33	8	4	8	4	contamination	contamination	4	4	4	22	22	22	4	2	4	2	contamination	contamination	2	1	1	30	32	33	8	4	8	2	contamination	contamination	4	2	4	23	24	22	16	16	16
AU35586	BcLR	Burkholderia cenocepacia	CF sputum	CF	Resp	USA-PA	2016	30	30	31	32	16	32	4	contamination	contamination	4	Too faint to read at 24h	2	<6	<6	<6	>64	>64	>64	>64	contamination	contamination	>64	Too faint to read at 24h	32	16	19	20	32	32	32	8	contamination	contamination	8	Too faint to read at 24h	32	13	17	18	64	64	32
AU36344	BcLR	Burkholderia multivorans	CF sputum	CF	Resp	USA-OH	2017	<6	10	<6	>128	>128	>128	128	contamination	contamination	128	Too faint to read at 24h	256	10	11	12	16	64	16	16	contamination	contamination	8	Too faint to read at 24h	32	<6	<6	<6	>64	>64	>64	>64	contamination	contamination	64	Too faint to read at 24h	32	9	10	10	64	64	64
AU36763	BcLR	Burkholderia multivorans	CF sputum	CF	Resp	USA-NM	2017	22	30	28	128	128	128	4	contamination	contamination	4	2	2	10	12	10	>64	>64	>64	8	contamination	contamination	8	32	32	9	13	10	32	32	32	32	contamination	contamination	16	32	32	23	27	23	8	4	8
AU37098	BcLR	Burkholderia multivorans	CF sputum	CF	Resp	USA-PA	2017	32	32	33	4	4	4	2	contamination	contamination	4	4	4	22	23	24	4	4	4	2	contamination	contamination	2	2	2	23	25	30	16	32	32	8	contamination	contamination	16	32	32	26	24	27	4	4	4
AU37179	BcLR	Burkholderia cenocepacia	CF sputum	CF	Resp	USA-AR	2017	<6	12	13	128	128	128	>128	-	>128	128	Too faint to read at 24h	256	15	18	19	4	4	4	8	-	8	8	Too faint to read at 24h	8	10	14	15	16	16	16	32	-	32	16	Too faint to read at 24h	32	20	23	22	16	16	32
AU37187	BcLR	Burkholderia multivorans	Blood	NonCF	Nonresp	USA-PA	2017	30	31	30	Not tested	Not tested	Not tested	4	4	2	1	2	2	19	19	16	Not tested	Not tested	Not tested	2	2	2	2	2	2	18	21	20	Not tested	Not tested	Not tested	8	8	8	4	8	8	27	23	21	Not tested	Not tested	Not tested
AU37514	BcLR	Burkholderia multivorans	Blood	NonCF	Nonresp	USA-AZ	2017	30	28	28	Not tested	Not tested	Not tested	4	8	4	8	8	8	24	23	22	Not tested	Not tested	Not tested	2	2	1	1	1	1	20	20	23	Not tested	Not tested	Not tested	4	8	8	4	4	4	28	25	25	Not tested	Not tested	Not tested
AU37806	BcLR	Burkholderia multivorans	Urine	NonCF	Nonresp	USA-MA	2017	25	28	28	Not tested	Not tested	Not tested	4	4	4	2	2	2	19	17	17	Not tested	Not tested	Not tested	4	2	2	2	2	2	15	17	18	Not tested	Not tested	Not tested	8	8	8	8	8	8	25	23	23	Not tested	Not tested	Not tested
AU38051	BcLR	Burkholderia multivorans	CF sputum	CF	Resp	USA-CT	2017	35	40	33	2	2	2	1	contamination	contamination	2	1	1	16	17	16	8	8	8	8	contamination	contamination	4	4	4	29	30	27	4	4	2	1	contamination	contamination	4	32	32	22	26	19	8	8	8
AU38105	BcLR	Burkholderia multivorans	CF sputum	CF	Resp	USA-AL	2018	contamination	contamination	contamination	16	32	32	contamination	contamination	contamination	16	16	16	contamination	contamination	contamination	32	64	64	contamination	contamination	contamination	32	32	32	contamination	contamination	contamination	16	16	16	contamination	contamination	contamination	8	32	32	contamination	contamination	contamination	32	64	64
AU38286	BcLR	Burkholderia cenocepacia	CF sputum	CF	Resp	USA-WA	2018	25	28	27	8	8	8	16	8	16	4	Too faint to read at 24h	4	9	11	9	32	32	32	32	64	32	32	Too faint to read at 24h	32	18	23	20	16	16	16	16	8	64	8	Too faint to read at 24h	32	14	14	16	>64	64	>64
AU38373	BcLR	Burkholderia multivorans	CF sputum	CF	Resp	USA-MD	2018	<6	15	16	32	32	32	64	contamination	contamination	32	Too faint to read at 24h	32	15	20	24	4	8	16	8	contamination	contamination	4	Too faint to read at 24h	4	<6	<6	<6	32	32	64	32	contamination	contamination	32	Too faint to read at 24h	32	21	27	26	4	8	8
AU38430	BcLR	Burkholderia cenocepacia	CF sputum	CF	Resp	USA-NH	2018	30	30	28	4	4	8	4	4	4	4	2	2	18	20	20	2	2	4	2	2	2	4	1	1	27	27	28	4	2	4	2	4	4	2	1	1	23	25	22	8	4	8
AU38435	BcLR	Burkholderia multivorans	CF sputum	CF	Resp	USA-MA	2018	28	32	32	4	4	4	4	contamination	contamination	2	1	1	19	25	24	64	>64	>64	2	contamination	contamination	>64	32	32	20	23	23	8	8	8	4	contamination	contamination	4	2	2	28	32	30	4	8	4
AU38755	BcLR	Burkholderia cenocepacia	CF sputum	CF	Resp	USA-NY	2018	30	26	30	4	4	4	8	8	4	2	Too faint to read at 24h	2	14	13	12	16	8	16	16	16	16	8	Too faint to read at 24h	8	29	28	28	2	2	2	4	4	2	1	Too faint to read at 24h	1	<6	<6	9	>64	>64	>64
AU38864	BcLR	Burkholderia multivorans	CF sputum	CF	Resp	USA-DC	2018	33	40	33	4	64	4	1	contamination	contamination	2	2	2	16	17	17	8	16	16	8	contamination	contamination	8	32	32	28	35	30	32	32	32	1	contamination	contamination	8	32	32	20	26	21	8	16	8
AU38893	BcLR	Burkholderia multivorans	Left upper lobe biopsy	NonCF	Resp	USA-ME	2018	26	29	30	Not tested	Not tested	Not tested	8	8	8	8	2	2	17	15	18	Not tested	Not tested	Not tested	8	8	8	4	4	4	20	22	22	Not tested	Not tested	Not tested	4	8	8	4	4	4	20	20	20	Not tested	Not tested	Not tested
AU38920	BcLR	Burkholderia multivorans	Sputum	NonCF	Resp	USA-OH	2018	30	31	30	Not tested	Not tested	Not tested	4	4	4	1	2	2	24	24	25	Not tested	Not tested	Not tested	1	1	1	1	0.5	0.5	27	27	29	Not tested	Not tested	Not tested	2	2	2	1	1	1	28	27	27	Not tested	Not tested	Not tested
AU39059	BcLR	Burkholderia multivorans	CF sputum	CF	Resp	USA-NH	2018	31	31	31	2	2	2	4	contamination	contamination	4	1	1	15	20	14	4	8	4	4	contamination	contamination	4	4	4	11	16	11	8	8	16	16	contamination	contamination	4	4	4	19	20	17	16	16	16
AU39202	BcLR	Burkholderia cenocepacia	CF sputum	CF	Resp	USA-MI	2018	27	29	28	8	4	16	16	8	4	4	2	2	25	24	22	2	2	2	2	2	2	2	1	1	25	25	25	4	2	4	2	4	4	2	2	2	28	25	24	4	4	8
AU39285	BcLR	Burkholderia multivorans	CF sputum	CF	Resp	USA-PA	2018	27	25	28	32	32	64	8	contamination	contamination	4	4	4	<6	<6	<6	64	64	64	>64	contamination	contamination	32	32	32	13	14	15	16	32	32	16	contamination	contamination	4	4	4	12	13	11	4	8	8
AU39311	BcLR	Burkholderia multivorans	Sputum	NonCF	Resp	USA-NY	2018	30	31	31	Not tested	Not tested	Not tested	2	8	8	1	2	2	22	21	19	Not tested	Not tested	Not tested	2	2	2	2	2	2	21	25	24	Not tested	Not tested	Not tested	4	4	4	2	4	4	25	24	25	Not tested	Not tested	Not tested
AU39338	BcLR	Burkholderia multivorans	Ear canal	NonCF	Nonresp	USA-WA	2018	30	31	31	Not tested	Not tested	Not tested	2	4	2	4	4	4	20	21	20	Not tested	Not tested	Not tested	2	2	2	1	1	1	22	23	24	Not tested	Not tested	Not tested	8	4	4	1	2	2	25	26	25	Not tested	Not tested	Not tested
AU39358	BcLR	Burkholderia multivorans	CF sputum	CF	Resp	USA-WV	2018	35	34	33	16	16	8	4	contamination	contamination	4	2	2	29	25	23	>64	>64	>64	2	contamination	contamination	>64	32	32	26	29	30	64	64	32	8	contamination	contamination	32	32	32	28	29	26	4	4	4
AU39538	BcLR	Burkholderia multivorans	Ear Swab	NonCF	Nonresp	USA-OH	2018	24	29	29	Not tested	Not tested	Not tested	4	4	4	16	8	8	21	20	17	Not tested	Not tested	Not tested	2	2	2	2	1	1	22	24	23	Not tested	Not tested	Not tested	4	4	4	8	8	8	25	25	23	Not tested	Not tested	Not tested
AU39618	BcLR	Burkholderia cenocepacia	CF sputum	CF	Resp	USA-TX	2018	28	28	26	8	4	4	8	8	8	4	2	2	25	25	24	1	1	1	1	1	1	1	0.5	1	25	25	28	4	2	2	4	4	2	2	2	2	29	29	28	4	4	2
AU39693	BcLR	Burkholderia multivorans	Throat Swab	NonCF	Resp	USA-FL	2018	28	29	30	Not tested	Not tested	Not tested	4	4	4	8	8	8	22	22	20	Not tested	Not tested	Not tested	1	1	1	2	1	1	20	20	22	Not tested	Not tested	Not tested	4	4	4	8	8	8	26	25	25	Not tested	Not tested	Not tested
AU39722	BcLR	Burkholderia cenocepacia	CF sputum	CF	Resp	USA-IA	2018	24	27	28	128	128	128	128	contamination	contamination	contamination	contamination	contamination	13	13	13	4	4	8	8	contamination	contamination	contamination	contamination	contamination	14	18	15	64	32	32	16	contamination	contamination	contamination	contamination	contamination	22	23	23	32	16	16
AU39742	BcLR	Burkholderia multivorans	Tracheal aspirate	NonCF	Resp	USA-TX	2018	32	28	30	Not tested	Not tested	Not tested	4	4	4	1	1	1	20	19	15	Not tested	Not tested	Not tested	2	2	2	2	2	2	21	22	21	Not tested	Not tested	Not tested	4	4	4	2	4	4	22	22	21	Not tested	Not tested	Not tested
AU39795	BcLR	Burkholderia multivorans	Sputum	NonCF	Resp	USA-OH	2018	25	28	29	Not tested	Not tested	Not tested	4	4	4	1	1	1	23	23	20	Not tested	Not tested	Not tested	1	2	1	1	1	1	26	25	25	Not tested	Not tested	Not tested	8	4	8	4	4	4	26	25	25	Not tested	Not tested	Not tested
AU39839	BcLR	Burkholderia cenocepacia	CF sputum	CF	Resp	USA-OH	2018	30	30	30	8	4	4	8	contamination	contamination	4	2	2	23	24	25	2	2	2	2	contamination	contamination	2	1	1	21	22	21	8	8	8	8	contamination	contamination	4	8	8	27	27	26	4	8	4
AU39877	BcLR	Burkholderia multivorans	CF sputum	CF	Resp	USA-OR	2018	28	30	27	2	4	8	4	contamination	contamination	2	2	2	17	17	16	8	8	16	8	contamination	contamination	8	32	32	17	19	19	8	8	8	8	contamination	contamination	2	4	4	18	20	18	16	16	16
AU39943	BcLR	Burkholderia multivorans	CF sputum	CF	Resp	USA-PA	2018	31	30	30	4	4	64	4	contamination	contamination	2	2	2	9	9	9	16	32	32	16	contamination	contamination	16	32	32	20	21	20	16	16	16	8	contamination	contamination	4	8	8	22	23	20	8	8	16
AU39974	BcLR	Burkholderia multivorans	BAL	NonCF	Resp	USA-OH	2018	25	28	25	Not tested	Not tested	Not tested	4	4	4	2	2	2	17	16	15	Not tested	Not tested	Not tested	4	2	4	2	2	2	18	21	21	Not tested	Not tested	Not tested	8	8	8	2	8	8	21	20	20	Not tested	Not tested	Not tested
AU39975	BcLR	Burkholderia cenocepacia	CF sputum	CF	Resp	USA-TX	2018	28	28	26	8	4	16	8	8	8	8	Too faint to read at 24h	2	26	25	26	1	0.5	2	1	1	1	2	Too faint to read at 24h	1	24	25	25	8	2	4	4	4	4	2	Too faint to read at 24h	16	30	28	28	2	1	2
AU40016	BcLR	Burkholderia multivorans	CF sputum	CF	Resp	USA-OK	2018	20	20	22	64	64	64	32	contamination	contamination	16	16	16	<6	<6	<6	64	64	64	32	contamination	contamination	32	32	32	16	18	18	32	32	32	16	contamination	contamination	8	32	32	16	17	14	32	64	64
AU40050.	BcLR	Burkholderia multivorans	Tracheal aspirate	NonCF	Resp	USA-WI	2018	28	29	30	Not tested	Not tested	Not tested	4	2	4	4	2	2	19	18	16	Not tested	Not tested	Not tested	2	2	2	4	4	4	19	21	22	Not tested	Not tested	Not tested	8	4	8	16	32	32	19	21	22	Not tested	Not tested	Not tested
AU40082	BcLR	Burkholderia multivorans	CF sputum	CF	Resp	USA-MD	2018	31	30	31	8	4	8	2	contamination	contamination	8	2	2	14	16	16	8	8	8	8	contamination	contamination	8	16	16	21	21	22	16	16	8	16	contamination	contamination	16	32	32	22	25	24	4	4	4
AU40091	BcLR	Burkholderia cenocepacia	CF sputum	CF	Resp	USA-TX	2018	25	27	28	32	4	4	4	contamination	contamination	4	2	2	<6	<6	<6	>64	>64	>64	64	contamination	contamination	>64	32	32	15	21	22	16	16	8	8	contamination	contamination	8	2	4	26	28	26	32	64	32
AU40094	BcLR	Burkholderia cenocepacia	Blood	NonCF	Nonresp	USA-AZ	2018	26	22	29	Not tested	Not tested	Not tested	8	8	8	2	2	2	20	25	21	Not tested	Not tested	Not tested	2	2	2	2	0.5	1	18	25	20	Not tested	Not tested	Not tested	8	8	8	4	4	8	21	18	21	Not tested	Not tested	Not tested
AU40106	BcLR	Burkholderia cenocepacia	Urine	NonCF	Nonresp	USA-OH	2018	27	28	28	Not tested	Not tested	Not tested	8	8	8	2	2	2	20	20	20	Not tested	Not tested	Not tested	4	4	4	4	2	2	21	20	21	Not tested	Not tested	Not tested	8	8	8	4	4	4	29	28	28	Not tested	Not tested	Not tested
AU40146	BcLR	Burkholderia cenocepacia	CF sputum	CF	Resp	USA-MA	2018	27	29	27	32	32	32	8	8	8	16	Too faint to read at 24h	16	25	26	25	>64	>64	>64	1	1	1	>64	Too faint to read at 24h	32	17	23	25	16	16	16	4	4	4	8	Too faint to read at 24h	32	28	28	26	8	8	8
AU40237	BcLR	Burkholderia cenocepacia	Blood	NonCF	Nonresp	USA-NC	2018	13	16	15	Not tested	Not tested	Not tested	64	64	64	32	32	32	20	19	21	Not tested	Not tested	Not tested	2	2	2	2	2	2	17	19	20	Not tested	Not tested	Not tested	8	8	8	4	8	8	24	24	24	Not tested	Not tested	Not tested
AU40245	BcLR	Burkholderia multivorans	CF sputum	CF	Resp	USA-WA	2018	30	30	29	4	8	4	8	16	8	16	8	8	15	15	15	4	4	4	4	4	4	4	8	8	21	24	20	8	8	4	8	16	16	4	8	8	22	20	21	8	8	8
AU40259	BcLR	Burkholderia cenocepacia	CF sputum	CF	Resp	USA-CO	2018	27	29	27	128	64	128	8	8	8	8	Too faint to read at 24h	8	<6	<6	<6	64	64	64	16	16	32	64	Too faint to read at 24h	32	26	27	27	16	16	16	4	4	4	4	Too faint to read at 24h	32	20	23	20	16	16	8
AU40301	BcLR	Burkholderia multivorans	CF sputum	CF	Resp	USA-NY	2018	28	29	28	8	16	8	8	contamination	contamination	2	2	2	19	21	19	4	4	4	4	contamination	contamination	2	4	4	10	11	17	16	32	32	16	contamination	contamination	16	32	32	27	29	27	1	2	2
AU40392	BcLR	Burkholderia multivorans	CF sputum	CF	Resp	USA-MA	2019	20	25	22	64	32	32	64	64	64	32	4	4	7	8	9	32	64	64	32	32	32	32	32	32	11	16	15	32	16	16	32	32	32	16	32	32	23	27	24	4	16	16
AU40393	BcLR	Burkholderia cenocepacia	CF sputum	CF	Resp	USA-MN	2019	33	35	36	4	4	4	4	contamination	contamination	2	Too faint to read at 24h	1	10	<6	10	16	16	16	8	contamination	contamination	16	Too faint to read at 24h	32	31	30	33	4	8	4	4	contamination	contamination	1	Too faint to read at 24h	2	20	20	20	16	16	32
AU40407	BcLR	Burkholderia cenocepacia	CF sputum	CF	Resp	USA-VA	2019	<6	<6	<6	>128	>128	>128	>128	contamination	contamination	128	Too faint to read at 24h	256	<6	<6	<6	>64	>64	>64	>64	contamination	contamination	>64	Too faint to read at 24h	32	<6	<6	<6	64	>64	64	64	contamination	contamination	64	Too faint to read at 24h	32	17	18	17	>64	64	32
AU40415	BcLR	Burkholderia cenocepacia	CF sputum	CF	Resp	USA-CA	2019	12	15	15	64	128	64	128	contamination	contamination	32	256	256	14	15	17	8	8	16	8	contamination	contamination	8	32	32	13	16	15	16	16	16	16	contamination	contamination	8	32	32	21	21	24	32	32	32
AU40431	BcLR	Burkholderia cenocepacia	CF sputum	CF	Resp	USA-AZ	2019	30	33	32	8	8	8	8	contamination	contamination	2	Too faint to read at 24h	4	9	10	10	64	64	64	8	contamination	contamination	64	Too faint to read at 24h	32	20	23	21	32	32	32	32	contamination	contamination	8	Too faint to read at 24h	32	20	23	23	16	16	16
AU40449	BcLR	Burkholderia multivorans	CF sputum	CF	Resp	USA-OH	2019	<6	<6	<6	>128	>128	128	>128	contamination	contamination	>128	256	256	<6	<6	<6	>64	>64	>64	>64	contamination	contamination	>64	32	32	13	13	12	32	16	32	16	contamination	contamination	16	32	32	10	11	9	>64	>64	>64
AU40468	BcLR	Burkholderia multivorans	CF sputum	CF	Resp	USA-AZ	2019	<6	<6	<6	>128	>128	>128	>128	>128	>128	>128	256	256	<6	<6	<6	64	64	>64	>64	>64	>64	64	32	32	<6	<6	<6	64	64	>64	64	>64	>64	32	32	32	18	21	18	16	16	16
AU40534	BcLR	Burkholderia multivorans	CF sputum	CF	Resp	USA-OH	2019	<6	21	26	>128	128	128	64	contamination	contamination	32	Too faint to read at 24h	64	<6	<6	<6	64	32	32	32	contamination	contamination	32	Too faint to read at 24h	32	<6	10	<6	64	32	32	16	contamination	contamination	16	Too faint to read at 24h	32	20	27	21	8	16	8
AU40555	BcLR	Burkholderia cenocepacia	CF sputum	CF	Resp	USA-NH	2019	27	28	29	1	8	8	8	contamination	contamination	32	64	64	24	26	23	16	16	16	4	contamination	contamination	8	32	32	24	26	28	2	4	8	4	contamination	contamination	4	32	32	24	26	23	32	32	32
AU40613	BcLR	Burkholderia cenocepacia	CF sputum	CF	Resp	USA-CT	2019	20	22	22	128	64	128	32	32	8	32	Too faint to read at 24h	32	20	20	23	64	32	32	2	2	2	4	Too faint to read at 24h	4	16	18	18	16	16	16	8	8	8	8	Too faint to read at 24h	32	18	17	15	64	32	>64
AU40642	BcLR	Burkholderia cenocepacia	CF sputum	CF	Resp	USA-CA	2019	30	29	29	4	32	32	4	4	4	16	Too faint to read at 24h	256	22	24	21	1	2	2	1	1	1	2	Too faint to read at 24h	2	20	20	15	16	16	16	8	8	8	4	Too faint to read at 24h	32	20	21	20	16	16	16
AU40656	BcLR	Burkholderia cenocepacia	CF sputum	CF	Resp	USA-OR	2019	30	32	32	64	32	32	32	32	32	32	16	16	12	13	13	4	4	4	4	4	4	8	32	32	11	17	17	16	16	16	16	16	16	16	32	32	15	15	15	64	32	32
AU40685	BcLR	Burkholderia cenocepacia	Abdomen	NonCF	Nonresp	USA-TN	2019	25	25	26	Not tested	Not tested	Not tested	8	8	16	4	2	2	23	23	23	Not tested	Not tested	Not tested	2	2	2	2	1	1	23	24	25	Not tested	Not tested	Not tested	4	4	4	4	4	4	30	27	25	Not tested	Not tested	Not tested
AU40739	BcLR	Burkholderia cenocepacia	CF sputum	CF	Resp	USA-TX	2019	25	25	25	32	8	8	8	8	4	16	Too faint to read at 24h	256	10	12	10	8	8	8	4	4	4	8	Too faint to read at 24h	32	20	23	20	16	8	8	8	8	8	16	Too faint to read at 24h	32	10	17	15	16	16	16
AU40753	BcLR	Burkholderia cenocepacia	CF sputum	CF	Resp	USA-OH	2019	18	20	23	32	64	64	16	32	8	16	Too faint to read at 24h	256	<6	<6	<6	>64	>64	>64	>64	>64	>64	64	Too faint to read at 24h	32	10	13	14	16	32	32	16	16	16	8	Too faint to read at 24h	32	15	20	18	32	16	32
AU40758	BcLR	Burkholderia multivorans	CF sputum	CF	Resp	USA-LA	2019	<6	7	8	>128	128	>128	>128	contamination	contamination	>128	256	256	<6	9	<6	32	32	32	16	contamination	contamination	16	32	32	<6	8	<6	32	16	16	16	contamination	contamination	16	32	32	15	19	16	32	32	32
AU40760	BcLR	Burkholderia cenocepacia	CF sputum	CF	Resp	USA-AL	2019	<6	<6	<6	>128	>128	>128	>128	contamination	contamination	128	Too faint to read at 24h	256	<6	<6	<6	64	>64	>64	32	contamination	contamination	64	Too faint to read at 24h	32	12	16	16	16	16	16	16	contamination	contamination	8	Too faint to read at 24h	32	26	27	26	4	4	4
AU40788	BcLR	Burkholderia multivorans	CF sputum	CF	Resp	USA-OH	2019	32	31	32	2	2	2	2	contamination	contamination	2	2	2	14	16	14	8	8	8	8	contamination	contamination	8	32	32	21	23	22	4	8	4	4	contamination	contamination	8	32	32	19	21	18	16	32	32
AU40794	BcLR	Burkholderia multivorans	CF sputum	CF	Resp	USA-OH	2019	<6	<6	<6	>128	>128	>128	>128	>128	>128	64	Too faint to read at 24h	256	<6	<6	<6	32	64	64	64	64	64	32	Too faint to read at 24h	32	16	18	16	16	16	16	16	16	16	4	Too faint to read at 24h	32	36	36	35	4	4	4
AU40838	BcLR	Burkholderia cenocepacia	CF sputum	CF	Resp	USA-OH	2019	20	20	20	8	16	8	32	contamination	contamination	4	Too faint to read at 24h	4	<6	<6	<6	>64	>64	>64	>64	contamination	contamination	>64	Too faint to read at 24h	32	13	14	14	8	8	8	16	contamination	contamination	8	Too faint to read at 24h	32	11	11	12	32	32	32
AU40850	BcLR	Burkholderia multivorans	CF sputum	CF	Resp	USA-TN	2019	23	25	25	8	16	16	16	contamination	contamination	4	Too faint to read at 24h	4	14	20	18	4	4	4	4	contamination	contamination	4	Too faint to read at 24h	8	17	22	21	8	16	8	8	contamination	contamination	4	Too faint to read at 24h	32	20	26	24	8	8	8
AU40876	BcLR	Burkholderia cenocepacia	CF sputum	CF	Resp	USA-NV	2019	24	21	25	32	64	>128	32	32	64	16	4	4	15	13	16	8	8	8	4	4	4	8	16	16	15	17	20	16	16	16	8	8	16	8	32	32	23	23	24	4	8	4
AU40891	BcLR	Burkholderia multivorans	CF sputum	CF	Resp	USA-MA	2019	30	33	31	64	64	64	2	contamination	contamination	contamination	contamination	contamination	22	25	26	>64	>64	>64	1	contamination	contamination	contamination	contamination	contamination	23	25	25	32	64	64	4	contamination	contamination	contamination	contamination	contamination	29	31	30	8	8	16
AU40894	BcLR	Burkholderia cenocepacia	CF sputum	CF	Resp	USA-MD	2019	22	24	25	8	16	8	32	64	128	4	Too faint to read at 24h	2	16	18	17	32	>64	>64	4	4	4	>64	Too faint to read at 24h	32	14	16	19	16	16	16	16	16	16	4	Too faint to read at 24h	32	23	25	26	8	8	8
AU40911	BcLR	Burkholderia multivorans	CF sputum	CF	Resp	USA-MA	2019	26	27	24	8	32	16	8	8	8	4	4	4	14	19	17	4	4	4	4	4	4	4	4	4	13	16	15	16	16	16	16	16	16	8	32	32	23	25	22	4	8	4
AU40912	BcLR	Burkholderia multivorans	Endotracheal tube	NonCF	Resp	USA-MA	2019	26	26	25	Not tested	Not tested	Not tested	8	4	4	4	1	1	18	17	18	Not tested	Not tested	Not tested	2	2	2	2	2	2	23	21	23	Not tested	Not tested	Not tested	4	4	4	4	2	2	23	21	21	Not tested	Not tested	Not tested
AU40965	BcLR	Burkholderia multivorans	CF sputum	CF	Resp	USA-NC	2019	30	30	30	2	4	4	4	4	4	4	1	1	18	20	15	8	8	8	4	4	4	4	4	4	14	19	15	16	16	16	16	16	16	16	16	16	22	24	21	8	8	8
AU40978	BcLR	Burkholderia multivorans	CF sputum	CF	Resp	USA-OR	2019	22	25	27	128	128	128	32	32	16	4	Too faint to read at 24h	4	<6	<6	<6	64	>64	>64	>64	>64	>64	32	Too faint to read at 24h	32	14	20	20	4	4	4	64	32	32	4	Too faint to read at 24h	32	30	31	29	4	4	4
AU40980	BcLR	Burkholderia multivorans	Endotracheal tube	NonCF	Resp	USA-AZ	2019	21	27	26	Not tested	Not tested	Not tested	4	4	4	16	4	4	16	8	8	Not tested	Not tested	Not tested	16	8	8	8	16	16	16	18	20	Not tested	Not tested	Not tested	8	8	8	4	16	16	21	20	20	Not tested	Not tested	Not tested
AU40982	BcLR	Burkholderia multivorans	CF sputum	CF	Resp	USA-NY	2019	<6	18	20	>128	>128	>128	>128	>128	>128	>128	Too faint to read at 24h	8	<6	<6	<6	>64	>64	>64	32	64	64	>64	Too faint to read at 24h	32	<6	<6	<6	>64	>64	64	>64	>64	>64	>64	Too faint to read at 24h	32	25	26	23	16	32	16
AU41018	BcLR	Burkholderia multivorans	CF sputum	CF	Resp	USA-TX	2019	16	18	16	128	128	128	16	16	128	16	8	128	10	10	11	32	16	16	8	8	8	8	4	32	13	15	13	32	32	32	16	16	32	8	32	32	20	21	19	32	16	32
AU41030	BcLR	Burkholderia cenocepacia	CF sputum	CF	Resp	USA-NC	2019	<6	12	13	64	128	128	128	contamination	contamination	32	Too faint to read at 24h	256	<6	<6	<6	64	64	64	64	contamination	contamination	64	Too faint to read at 24h	32	<6	9	9	32	32	32	32	contamination	contamination	16	Too faint to read at 24h	32	17	20	16	16	16	16
AU41174	BcLR	Burkholderia multivorans	Maxillary sinus	NonCF	Resp	USA-MI	2019	29	30	28	Not tested	Not tested	Not tested	2	4	8	4	2	2	22	21	18	Not tested	Not tested	Not tested	4	4	2	2	2	2	20	21	18	Not tested	Not tested	Not tested	8	8	8	8	2	2	25	23	20	Not tested	Not tested	Not tested
AU41481	BcLR	Burkholderia cenocepacia	Blood	NonCF	Nonresp	USA-AZ	2019	25	26	25	Not tested	Not tested	Not tested	8	8	8	4	4	4	21	23	23	Not tested	Not tested	Not tested	2	2	2	2	2	2	23	23	24	Not tested	Not tested	Not tested	4	4	4	2	2	2	26	26	28	Not tested	Not tested	Not tested
AU41727	BcLR	Burkholderia cenocepacia	Transplant donor bronchus tissue	NonCF	Resp	USA-NC	2019	26	26	27	Not tested	Not tested	Not tested	8	4	8	4	2	2	23	27	22	Not tested	Not tested	Not tested	2	1	2	2	1	1	23	22	23	Not tested	Not tested	Not tested	4	2	4	4	4	4	29	27	25	Not tested	Not tested	Not tested
AU42096	BcLR	Burkholderia multivorans	BAL RUL	NonCF	Resp	USA-OH	2019	27	28	23	Not tested	Not tested	Not tested	4	4	4	4	2	2	22	23	20	Not tested	Not tested	Not tested	1	1	1	2	1	2	20	21	21	Not tested	Not tested	Not tested	4	4	8	8	32	32	24	24	23	Not tested	Not tested	Not tested
AU42116	BcLR	Burkholderia multivorans	Sputum	NonCF	Resp	USA-MA	2019	23	26	26	Not tested	Not tested	Not tested	4	4	8	16	16	16	24	24	24	Not tested	Not tested	Not tested	1	1	1	2	0.5	1	15	17	18	Not tested	Not tested	Not tested	8	8	8	8	2	32	25	23	23	Not tested	Not tested	Not tested
AU42245	BcLR	Burkholderia cenocepacia	Blood	NonCF	Nonresp	USA-MD	2019	24	24	24	Not tested	Not tested	Not tested	8	8	8	4	4	4	20	22	22	Not tested	Not tested	Not tested	2	2	2	2	1	2	19	20	21	Not tested	Not tested	Not tested	4	4	4	4	4	4	24	24	24	Not tested	Not tested	Not tested
AU42375	BcLR	Burkholderia multivorans	Tracheal aspirate	NonCF	Resp	USA-MN	2019	25	22	28	Not tested	Not tested	Not tested	4	4	4	2	2	2	18	18	15	Not tested	Not tested	Not tested	2	2	4	2	2	4	16	17	19	Not tested	Not tested	Not tested	8	8	16	4	16	32	23	23	21	Not tested	Not tested	Not tested
AU42406	BcLR	Burkholderia multivorans	Abscess (prostate)	NonCF	Nonresp	USA-MD	2019	27	26	27	Not tested	Not tested	Not tested	8	4	8	4	2	2	19	20	18	Not tested	Not tested	Not tested	2	2	2	2	2	2	19	21	21	Not tested	Not tested	Not tested	8	8	8	4	8	16	27	24	24	Not tested	Not tested	Not tested
AU42461	BcLR	Burkholderia cenocepacia	Blood	NonCF	Nonresp	USA-MI	2019	15	17	16	Not tested	Not tested	Not tested	32	32	32	32	32	32	11	18	18	Not tested	Not tested	Not tested	4	4	4	4	2	4	18	18	20	Not tested	Not tested	Not tested	8	8	8	4	8	16	27	27	25	Not tested	Not tested	Not tested
AU42507	BcLR	Burkholderia cenocepacia	BAL	NonCF	Resp	USA-PA	2020	25	25	27	Not tested	Not tested	Not tested	4	4	4	4	4	4	21	20	22	Not tested	Not tested	Not tested	4	4	4	2	2	2	24	23	24	Not tested	Not tested	Not tested	4	4	2	4	4	4	24	23	24	Not tested	Not tested	Not tested
AU42593	BcLR	Burkholderia cenocepacia	Sputum	NonCF	Resp	USA-OH	2020	25	25	26	Not tested	Not tested	Not tested	8	4	4	4	4	4	24	23	25	Not tested	Not tested	Not tested	2	2	2	1	1	1	22	23	23	Not tested	Not tested	Not tested	4	4	4	2	4	4	22	23	23	Not tested	Not tested	Not tested
AU42609	BcLR	Burkholderia multivorans	Sputum	NonCF	Resp	USA-IN	2020	28	28	29	Not tested	Not tested	Not tested	4	4	4	2	2	2	27	24	20	Not tested	Not tested	Not tested	2	2	2	1	1	1	20	22	23	Not tested	Not tested	Not tested	4	4	4	4	8	8	26	25	24	Not tested	Not tested	Not tested
AU42618	BcLR	Burkholderia cenocepacia	BAL	NonCF	Resp	USA-AZ	2020	25	25	28	Not tested	Not tested	Not tested	8	8	8	2	4	4	24	23	23	Not tested	Not tested	Not tested	1	2	2	2	1	2	23	24	25	Not tested	Not tested	Not tested	2	4	4	2	2	4	29	27	25	Not tested	Not tested	Not tested
AU42710	BcLR	Burkholderia cenocepacia	Endotracheal tube	NonCF	Resp	USA-MN	2020	24	25	25	Not tested	Not tested	Not tested	16	4	8	4	4	4	22	23	23	Not tested	Not tested	Not tested	2	2	2	2	2	2	24	25	25	Not tested	Not tested	Not tested	2	2	2	2	2	4	30	27	28	Not tested	Not tested	Not tested
AU42712	BcLR	Burkholderia cenocepacia	Blood	NonCF	Nonresp	USA-AZ	2020	14	15	15	Not tested	Not tested	Not tested	32	32	32	32	32	32	20	23	24	Not tested	Not tested	Not tested	2	2	2	2	2	2	20	20	21	Not tested	Not tested	Not tested	4	4	4	4	8	16	27	27	27	Not tested	Not tested	Not tested
AU42967	BcLR	Burkholderia cenocepacia	Sputum	NonCF	Resp	USA-MA	2020	28	28	28	Not tested	Not tested	Not tested	8	8	8	4	2	2	28	28	28	Not tested	Not tested	Not tested	1	1	1	1	0.5	1	25	25	26	Not tested	Not tested	Not tested	32	32	32	4	2	2	30	30	28	Not tested	Not tested	Not tested
AU42983	BcLR	Burkholderia multivorans	Urine	NonCF	Nonresp	USA-MI	2020	30	30	30	Not tested	Not tested	Not tested	4	4	4	1	2	2	23	25	20	Not tested	Not tested	Not tested	2	2	2	1	0.5	1	20	22	22	Not tested	Not tested	Not tested	8	8	4	4	8	16	26	29	24	Not tested	Not tested	Not tested
AU42994	BcLR	Burkholderia cenocepacia	Sputum	NonCF	Resp	USA-CA	2020	29	30	30	Not tested	Not tested	Not tested	4	8	8	2	2	2	25	25	23	Not tested	Not tested	Not tested	1	1	1	0.5	0.25	0.25	19	21	23	Not tested	Not tested	Not tested	4	4	4	1	0.5	0.5	29	29	25	Not tested	Not tested	Not tested
AU43020	BcLR	Burkholderia cenocepacia	Blood	NonCF	Nonresp	USA-MA	2020	25	25	28	Not tested	Not tested	Not tested	8	4	4	2	2	2	27	23	27	Not tested	Not tested	Not tested	2	1	1	2	1	1	23	24	25	Not tested	Not tested	Not tested	4	4	4	2	2	2	28	28	26	Not tested	Not tested	Not tested
AU43025	BcLR	Burkholderia multivorans	Blood central	NonCF	Nonresp	USA-MI	2020	30	30	30	Not tested	Not tested	Not tested	1	2	2	2	1	1	28	25	20	Not tested	Not tested	Not tested	1	1	1	1	0.5	0.5	24	24	24	Not tested	Not tested	Not tested	2	2	2	2	2	2	28	28	23	Not tested	Not tested	Not tested
AU43047	BcLR	Burkholderia cenocepacia	Swab Right Neck drainage	NonCF	Nonresp	USA-KS	2020	27	26	26	Not tested	Not tested	Not tested	4	4	4	2	2	2	20	22	20	Not tested	Not tested	Not tested	2	2	4	2	2	4	20	20	23	Not tested	Not tested	Not tested	4	4	4	4	8	16	26	26	25	Not tested	Not tested	Not tested
AU43171	BcLR	Burkholderia cenocepacia	Sputum	NonCF	Resp	USA-MA	2020	22	22	23	Not tested	Not tested	Not tested	16	16	16	8	8	8	25	24	23	Not tested	Not tested	Not tested	4	8	4	2	2	2	18	20	22	Not tested	Not tested	Not tested	8	8	8	4	8	8	25	25	23	Not tested	Not tested	Not tested
AU43205	BcLR	Burkholderia multivorans	Arm Abscess	NonCF	Nonresp	USA-MA	2020	30	29	30	Not tested	Not tested	Not tested	4	4	4	8	8	8	24	24	21	Not tested	Not tested	Not tested	1	2	1	1	0.5	0.5	21	22	22	Not tested	Not tested	Not tested	4	4	4	4	4	4	25	25	24	Not tested	Not tested	Not tested
AU43223	BcLR	Burkholderia cenocepacia	Blood	NonCF	Nonresp	USA-NC	2020	26	26	27	Not tested	Not tested	Not tested	16	8	8	4	4	4	24	23	24	Not tested	Not tested	Not tested	2	2	2	2	1	1	24	24	25	Not tested	Not tested	Not tested	4	4	4	2	2	2	28	27	26	Not tested	Not tested	Not tested
AU43230	BcLR	Burkholderia cenocepacia	Vertebral bone	NonCF	Nonresp	USA-NC	2020	27	27	30	Not tested	Not tested	Not tested	4	4	4	4	4	4	17	18	17	Not tested	Not tested	Not tested	16	16	16	4	2	2	13	16	18	Not tested	Not tested	Not tested	8	8	8	16	32	32	27	27	23	Not tested	Not tested	Not tested
AU43298	BcLR	Burkholderia multivorans	BAL	NonCF	Resp	USA-OH	2020	22	22	22	Not tested	Not tested	Not tested	32	32	64	8	8	8	23	23	23	Not tested	Not tested	Not tested	2	2	2	2	1	1	18	22	20	Not tested	Not tested	Not tested	1	2	2	8	8	8	28	29	27	Not tested	Not tested	Not tested
AU43326	BcLR	Burkholderia cenocepacia	Blood	NonCF	Nonresp	USA-TX	2020	27	27	28	Not tested	Not tested	Not tested	8	8	8	8	4	4	27	27	27	Not tested	Not tested	Not tested	2	2	2	1	1	1	24	25	24	Not tested	Not tested	Not tested	4	4	4	4	4	4	30	30	30	Not tested	Not tested	Not tested
AU43372	BcLR	Burkholderia cenocepacia	Blood	NonCF	Nonresp	USA-CA	2020	25	28	30	Not tested	Not tested	Not tested	4	8	4	8	8	8	18	20	15	Not tested	Not tested	Not tested	2	2	2	2	2	2	20	22	22	Not tested	Not tested	Not tested	8	8	8	4	8	8	28	27	22	Not tested	Not tested	Not tested
AU43398	BcLR	Burkholderia multivorans	Sputum	NonCF	Resp	USA-CA	2021	28	27	30	Not tested	Not tested	Not tested	8	4	4	2	2	2	20	20	16	Not tested	Not tested	Not tested	2	2	2	2	1	1	20	23	23	Not tested	Not tested	Not tested	8	4	4	2	4	4	26	28	23	Not tested	Not tested	Not tested
AU43400	BcLR	Burkholderia cenocepacia	Sputum	NonCF	Resp	USA-MA	2021	25	25	25	Not tested	Not tested	Not tested	16	8	8	4	4	4	15	17	18	Not tested	Not tested	Not tested	8	4	4	8	8	8	19	20	22	Not tested	Not tested	Not tested	8	8	8	4	8	8	24	24	25	Not tested	Not tested	Not tested
AU43415	BcLR	Burkholderia cenocepacia	BAL	NonCF	Resp	USA-NY	2021	27	27	27	Not tested	Not tested	Not tested	4	4	4	2	2	2	22	21	21	Not tested	Not tested	Not tested	2	2	4	2	2	2	21	22	24	Not tested	Not tested	Not tested	8	4	4	4	4	4	27	28	26	Not tested	Not tested	Not tested
AU43442	BcLR	Burkholderia multivorans	Sputum	NonCF	Resp	USA-CA	2021	26	28	27	Not tested	Not tested	Not tested	4	4	8	16	2	2	22	21	18	Not tested	Not tested	Not tested	2	2	2	2	1	1	18	18	19	Not tested	Not tested	Not tested	8	8	8	8	8	8	25	25	23	Not tested	Not tested	Not tested
AU43455	BcLR	Burkholderia multivorans	Endotracheal	NonCF	Resp	USA-CA	2021	29	29	29	Not tested	Not tested	Not tested	4	2	2	2	1	1	20	21	15	Not tested	Not tested	Not tested	2	2	2	2	1	1	22	23	24	Not tested	Not tested	Not tested	4	4	4	2	4	4	28	26	24	Not tested	Not tested	Not tested
AU43465	BcLR	Burkholderia cenocepacia	Tracheal aspirate	NonCF	Resp	USA-MA	2021	26	27	28	Not tested	Not tested	Not tested	8	4	8	2	2	2	18	18	20	Not tested	Not tested	Not tested	4	2	2	2	2	2	21	21	24	Not tested	Not tested	Not tested	8	4	4	4	8	8	28	28	28	Not tested	Not tested	Not tested
AU43477	BcLR	Burkholderia multivorans	BAL	NonCF	Resp	USA-IA	2021	20	30	30	Not tested	Not tested	Not tested	4	4	4	8	4	4	20	17	20	Not tested	Not tested	Not tested	4	4	4	2	1	1	17	21	23	Not tested	Not tested	Not tested	8	8	8	4	32	32	20	24	4	Not tested	Not tested	Not tested
AU43486	BcLR	Burkholderia cenocepacia	Sputum	NonCF	Resp	USA-KS	2021	25	25	23	Not tested	Not tested	Not tested	8	8	8	4	4	4	18	20	20	Not tested	Not tested	Not tested	4	4	4	2	2	2	17	18	19	Not tested	Not tested	Not tested	64	64	64	4	8	8	27	25	25	Not tested	Not tested	Not tested
AU43497	BcLR	Burkholderia cenocepacia	Urine foley	NonCF	Nonresp	USA-CA	2021	26	26	28	Not tested	Not tested	Not tested	8	8	8	4	2	2	20	20	20	Not tested	Not tested	Not tested	4	4	4	4	4	4	27	28	26	Not tested	Not tested	Not tested	2	2	2	1	1	1	25	23	22	Not tested	Not tested	Not tested
AU43502	BcLR	Burkholderia cenocepacia	Tissue - colon	NonCF	Nonresp	USA-MA	2021	25	27	28	Not tested	Not tested	Not tested	4	8	4	2	2	2	6	6	6	Not tested	Not tested	Not tested	>64	>64	>64	>64	32	32	20	20	21	Not tested	Not tested	Not tested	4	4	4	4	8	8	22	22	22	Not tested	Not tested	Not tested
AU43503	BcLR	Burkholderia cenocepacia	Tracheal aspirate	NonCF	Resp	USA-MA	2021	25	27	28	Not tested	Not tested	Not tested	8	8	8	4	4	4	6	6	6	Not tested	Not tested	Not tested	>64	>64	>64	4	4	4	18	18	20	Not tested	Not tested	Not tested	8	8	8	4	8	8	22	24	23	Not tested	Not tested	Not tested
AU43510	BcLR	Burkholderia cenocepacia	Sputum	NonCF	Resp	USA-CA	2021	25	26	27	Not tested	Not tested	Not tested	4	16	4	2	2	2	18	18	20	Not tested	Not tested	Not tested	2	2	4	2	2	2	18	20	20	Not tested	Not tested	Not tested	4	8	4	4	4	4	24	25	25	Not tested	Not tested	Not tested
AU43518	BcLR	Burkholderia cenocepacia	Sputum	NonCF	Resp	USA-MA	2021	26	26	26	Not tested	Not tested	Not tested	8	4	4	2	4	4	27	29	27	Not tested	Not tested	Not tested	1	1	1	2	2	2	21	21	21	Not tested	Not tested	Not tested	4	4	4	4	4	4	27	29	27	Not tested	Not tested	Not tested
AU43520	BcLR	Burkholderia cenocepacia	Sputum	NonCF	Resp	USA-MA	2021	26	26	26	Not tested	Not tested	Not tested	8	8	4	2	2	2	18	18	18	Not tested	Not tested	Not tested	2	2	4	2	2	2	20	21	22	Not tested	Not tested	Not tested	4	4	4	4	4	4	26	27	25	Not tested	Not tested	Not tested
AU43527	BcLR	Burkholderia cenocepacia	Sputum	NonCF	Resp	USA-MA	2021	28	25	27	Not tested	Not tested	Not tested	4	4	4	4	4	4	16	15	17	Not tested	Not tested	Not tested	4	4	4	8	4	4	20	20	20	Not tested	Not tested	Not tested	4	4	4	4	8	8	25	24	25	Not tested	Not tested	Not tested
AU43534	BcLR	Burkholderia cenocepacia	Tracheal aspirate	NonCF	Resp	USA-AR	2021	25	26	28	Not tested	Not tested	Not tested	4	4	4	2	2	2	12	12	12	Not tested	Not tested	Not tested	8	8	8	16	16	16	21	22	24	Not tested	Not tested	Not tested	4	4	4	4	4	4	20	22	22	Not tested	Not tested	Not tested
AU43537	BcLR	Burkholderia multivorans	Sputum	NonCF	Resp	USA-IL	2021	27	28	30	Not tested	Not tested	Not tested	4	4	4	8	4	4	19	20	18	Not tested	Not tested	Not tested	1	1	2	2	2	2	21	23	25	Not tested	Not tested	Not tested	4	4	4	16	32	32	26	28	26	Not tested	Not tested	Not tested
CUIMC 1	NYP/CUMC	Burkholderia cenocepacia	Wound	NonCF	Nonresp	USA-NY	2017	16	15	16	Not tested	Not tested	Not tested	16	32	16	32	24	32	29	26	28	Not tested	Not tested	Not tested	4	1	2	2	1	1	13	13	13	Not tested	Not tested	Not tested	4	4	4	4	4	4	34	35	35	Not tested	Not tested	Not tested
CUIMC 10	NYP/CUMC	Burkholderia contaminans	Urine	NonCF	Nonresp	USA-NY	2020	29	30	30	Not tested	Not tested	Not tested	8	16	8	4	4	4	21	20	23	Not tested	Not tested	Not tested	4	4	4	4	2	2	25	25	25	Not tested	Not tested	Not tested	4	4	4	4	4	4	24	24	25	Not tested	Not tested	Not tested
CUIMC 11	NYP/CUMC	Burkholderia cepacia	Blood	NonCF	Nonresp	USA-NY	2021	25	23	25	Not tested	Not tested	Not tested	16	32	16	16	4	4	6	6	6	Not tested	Not tested	Not tested	>64	>64	>64	>64	32	32	19	20	20	Not tested	Not tested	Not tested	8	8	8	4	12	12	30	30	30	Not tested	Not tested	Not tested
CUIMC 12	NYP/CUMC	Burkholderia cenocepacia	Blood	NonCF	Nonresp	USA-NY	2021	25	24	25	Not tested	Not tested	Not tested	4	4	4	2	2	2	28	23	24	Not tested	Not tested	Not tested	2	2	2	2	1	1	21	23	22	Not tested	Not tested	Not tested	2	2	2	2	2	2	26	27	26	Not tested	Not tested	Not tested
CUIMC 2	NYP/CUMC	Burkholderia cenocepacia	Urine	NonCF	Nonresp	USA-NY	2018	25	24	24	Not tested	Not tested	Not tested	4	4	4	4	2	2	27	27	26	Not tested	Not tested	Not tested	2	4	1	2	1	1	16	16	14	Not tested	Not tested	Not tested	2	4	4	2	4	4	30	30	30	Not tested	Not tested	Not tested
CUIMC 3	NYP/CUMC	Burkholderia cepacia	Urine	NonCF	Nonresp	USA-NY	2018	25	23	26	Not tested	Not tested	Not tested	8	8	8	8	4	4	30	29	29	Not tested	Not tested	Not tested	4	4	4	2	1	1	15	11	13	Not tested	Not tested	Not tested	8	8	8	8	8	8	30	23	28	Not tested	Not tested	Not tested
CUIMC 4	NYP/CUMC	Burkholderia contaminans	Blood	NonCF	Nonresp	USA-NY	2018	29	30	30	Not tested	Not tested	Not tested	8	4	4	4	4	4	25	25	27	Not tested	Not tested	Not tested	1	1	1	4	2	2	24	25	30	Not tested	Not tested	Not tested	4	4	4	4	4	4	30	30	30	Not tested	Not tested	Not tested
CUIMC 5	NYP/CUMC	Burkholderia cenocepacia	Body Fluid	NonCF	Nonresp	USA-NY	2019	25	27	29	Not tested	Not tested	Not tested	8	8	8	4	4	4	10	12	14	Not tested	Not tested	Not tested	16	16	16	16	32	32	20	23	24	Not tested	Not tested	Not tested	8	4	8	4	4	4	12	14	15	Not tested	Not tested	Not tested
CUIMC 6	NYP/CUMC	Burkholderia multivorans	Cath. Urine	NonCF	Nonresp	USA-NY	2019	30	30	30	Not tested	Not tested	Not tested	4	4	4	2	2	2	25	25	21	Not tested	Not tested	Not tested	1	2	2	2	1	1	20	27	26	Not tested	Not tested	Not tested	8	8	8	4	16	16	31	30	27	Not tested	Not tested	Not tested
CUIMC 7	NYP/CUMC	Burkholderia cenocepacia	Blood	NonCF	Nonresp	USA-NY	2019	29	30	30	Not tested	Not tested	Not tested	4	4	4	2	Too faint to read at 24h	2	26	25	25	Not tested	Not tested	Not tested	2	2	2	2	Too faint to read at 24h	2	25	27	26	Not tested	Not tested	Not tested	4	4	4	2	Too faint to read at 24h	4	30	30	27	Not tested	Not tested	Not tested
CUIMC 8	NYP/CUMC	Burkholderia cepacia	Ascites fluid	NonCF	Nonresp	USA-NY	2019	10	14	9	Not tested	Not tested	Not tested	64	64	64	64	128	128	30	30	30	Not tested	Not tested	Not tested	1	1	1	2	0.5	0.5	13	14	11	Not tested	Not tested	Not tested	8	8	8	8	8	8	34	35	32	Not tested	Not tested	Not tested
CUIMC 9	NYP/CUMC	Burkholderia cenocepacia	Blood	NonCF	Nonresp	USA-NY	2019	26	26	27	Not tested	Not tested	Not tested	4	8	4	4	2	2	23	24	22	Not tested	Not tested	Not tested	2	2	2	2	1	1	25	25	25	Not tested	Not tested	Not tested	4	4	4	2	2	2	22	23	26	Not tested	Not tested	Not tested
VC10983	UBC	Burkholderia multivorans	URINE	NonCF	Nonresp	CAN-ON	1999	27	29	28	Not tested	Not tested	Not tested	2	2	2	4	1	1	23	23	20	Not tested	Not tested	Not tested	1	1	1	1	1	1	20	21	22	Not tested	Not tested	Not tested	4	4	4	4	4	4	23	28	24	Not tested	Not tested	Not tested
VC11008	UBC	Burkholderia cenocepacia	TRACH SE	NonCF	Resp	CAN-MB	2000	28	28	28	Not tested	Not tested	Not tested	8	4	8	2	2	2	28	25	25	Not tested	Not tested	Not tested	1	2	2	1	1	1	27	28	28	Not tested	Not tested	Not tested	2	2	2	2	2	2	25	28	25	Not tested	Not tested	Not tested
VC11010	UBC	Burkholderia cenocepacia	ETT SEC	NonCF	Resp	CAN-MB	2000	26	27	26	Not tested	Not tested	Not tested	2	4	4	2	2	2	22	23	23	Not tested	Not tested	Not tested	2	2	2	2	1	1	25	25	26	Not tested	Not tested	Not tested	2	2	2	2	2	2	22	24	27	Not tested	Not tested	Not tested
VC12033	UBC	Burkholderia cenocepacia	Synovial	NonCF	Nonresp	CAN-ON	2003	26	26	28	Not tested	Not tested	Not tested	8	8	8	4	4	4	28	29	27	Not tested	Not tested	Not tested	1	1	0.5	1	0.5	0.5	24	25	27	Not tested	Not tested	Not tested	4	4	4	2	4	4	29	29	29	Not tested	Not tested	Not tested
VC12265	UBC	Burkholderia cenocepacia	DIALYSAT	NonCF	Nonresp	CAN-BC	2004	26	26	27	Not tested	Not tested	Not tested	8	8	8	4	4	4	23	23	25	Not tested	Not tested	Not tested	2	2	2	2	1	1	27	23	23	Not tested	Not tested	Not tested	4	4	4	4	4	4	28	29	29	Not tested	Not tested	Not tested
VC12542	UBC	Burkholderia cenocepacia	Blood	NonCF	Nonresp	CAN-BC	2004	27	28	28	Not tested	Not tested	Not tested	8	16	16	4	4	4	24	22	22	Not tested	Not tested	Not tested	8	8	8	2	1	1	18	22	21	Not tested	Not tested	Not tested	8	8	8	4	4	4	25	23	23	Not tested	Not tested	Not tested
VC12627	UBC	Burkholderia cenocepacia	Endotracheal tube	NonCF	Resp	CAN-ON	1993	20	23	20	Not tested	Not tested	Not tested	16	32	32	4	Too faint to read at 24h	8	6	6	6	Not tested	Not tested	Not tested	>64	>64	>64	>64	Too faint to read at 24h	32	15	15	15	Not tested	Not tested	Not tested	32	32	32	8	Too faint to read at 24h	32	6	6	6	Not tested	Not tested	Not tested
VC12628	UBC	Burkholderia cenocepacia	CSF	NonCF	Nonresp	CAN-ON	1995	23	27	25	Not tested	Not tested	Not tested	4	4	4	2	2	2	21	22	22	Not tested	Not tested	Not tested	2	2	2	2	1	1	21	22	22	Not tested	Not tested	Not tested	8	8	8	4	4	4	26	27	26	Not tested	Not tested	Not tested
VC12630	UBC	Burkholderia cenocepacia	BAL	NonCF	Resp	CAN-ON	2001	25	25	26	Not tested	Not tested	Not tested	8	8	4	4	2	2	15	16	16	Not tested	Not tested	Not tested	8	8	8	4	8	8	18	20	21	Not tested	Not tested	Not tested	8	8	8	4	8	8	20	21	21	Not tested	Not tested	Not tested
VC13214	UBC	Burkholderia multivorans	Sputum	NonCF	Resp	CAN-BC	2006	28	28	29	Not tested	Not tested	Not tested	4	4	4	1	2	2	24	22	22	Not tested	Not tested	Not tested	1	1	1	1	1	1	21	22	23	Not tested	Not tested	Not tested	4	4	8	4	2	2	25	27	23	Not tested	Not tested	Not tested
VC13366	UBC	Burkholderia multivorans	Sput/leu	NonCF	Resp	CAN-BC	2006	35	35	35	Not tested	Not tested	Not tested	2	2	2	8	2	2	16	18	15	Not tested	Not tested	Not tested	8	8	8	8	32	32	25	26	27	Not tested	Not tested	Not tested	4	4	4	4	8	8	24	24	25	Not tested	Not tested	Not tested
VC13451	UBC	Burkholderia multivorans	Lymph no	NonCF	Nonresp	CAN-NS	2006	28	28	30	Not tested	Not tested	Not tested	2	2	2	4	2	2	25	25	20	Not tested	Not tested	Not tested	1	1	1	0.5	0.5	0.5	20	22	22	Not tested	Not tested	Not tested	4	4	4	4	8	8	27	30	25	Not tested	Not tested	Not tested
VC13508	UBC	Burkholderia multivorans	Sputum	NonCF	Resp	CAN-ON	2006	27	28	28	Not tested	Not tested	Not tested	2	2	2	2	2	2	20	22	19	Not tested	Not tested	Not tested	2	2	2	1	1	1	18	20	20	Not tested	Not tested	Not tested	8	16	8	4	4	4	26	28	24	Not tested	Not tested	Not tested
VC14822	UBC	Burkholderia cenocepacia	Blood	NonCF	Nonresp	CAN-BC	2009	27	26	26	Not tested	Not tested	Not tested	2	2	4	2	2	2	13	14	13	Not tested	Not tested	Not tested	8	8	8	16	32	32	24	25	24	Not tested	Not tested	Not tested	2	2	4	1	2	2	20	23	20	Not tested	Not tested	Not tested
VC17303	UBC	Burkholderia multivorans	SPUTUM	NonCF	Resp	CAN-QC	2014	32	33	32	Not tested	Not tested	Not tested	2	2	2	1	1	1	24	24	23	Not tested	Not tested	Not tested	2	2	2	2	2	4	27	25	25	Not tested	Not tested	Not tested	4	4	4	4	4	8	31	32	32	Not tested	Not tested	Not tested
VC17657	UBC	Burkholderia cenocepacia	BRONCHI.	NonCF	Resp	CAN-QC	2015	25	27	27	Not tested	Not tested	Not tested	8	4	8	2	2	4	23	25	24	Not tested	Not tested	Not tested	2	2	2	2	1	1	22	25	25	Not tested	Not tested	Not tested	4	4	4	2	2	2	28	30	29	Not tested	Not tested	Not tested
VC18398	UBC	Burkholderia multivorans	URINE	NonCF	Nonresp	CAN-QC	2016	32	32	30	Not tested	Not tested	Not tested	2	4	2	8	8	8	28	25	26	Not tested	Not tested	Not tested	1	1	1	1	1	1	25	22	24	Not tested	Not tested	Not tested	4	4	4	2	2	2	30	30	28	Not tested	Not tested	Not tested
VC18850	UBC	Burkholderia multivorans	LBA(BAL)	NonCF	Resp	CAN-QC	2017	34	32	34	Not tested	Not tested	Not tested	2	2	2	1	1	1	24	24	24	Not tested	Not tested	Not tested	4	4	4	4	4	4	24	20	25	Not tested	Not tested	Not tested	4	8	8	4	4	4	31	30	29	Not tested	Not tested	Not tested
VC19316	UBC	Burkholderia cenocepacia	SPUTUM	NonCF	Resp	CAN-AB	2018	28	28	28	Not tested	Not tested	Not tested	8	8	8	4	4	4	6	6	6	Not tested	Not tested	Not tested	32	32	32	32	32	32	17	14	17	Not tested	Not tested	Not tested	8	8	8	8	16	32	17	17	18	Not tested	Not tested	Not tested
VC19846	UBC	Burkholderia cenocepacia	URINE	NonCF	Nonresp	CAN-AB	2019	40	40	42	Not tested	Not tested	Not tested	2	2	2	2	2	1	23	21	23	Not tested	Not tested	Not tested	8	16	16	16	32	32	40	37	41	Not tested	Not tested	Not tested	2	2	1	2	1	1	32	32	30	Not tested	Not tested	Not tested
VC19951	UBC	Burkholderia cenocepacia	RESP	NonCF	Resp	CAN-QC	2019	27	28	28	Not tested	Not tested	Not tested	4	4	4	4	2	2	28	26	26	Not tested	Not tested	Not tested	4	4	4	1	1	2	15	15	17	Not tested	Not tested	Not tested	4	4	4	2	4	4	32	32	31	Not tested	Not tested	Not tested
VC4369	UBC	Burkholderia cenocepacia	URINE	NonCF	Nonresp	CAN-BC	1991	31	31	31	Not tested	Not tested	Not tested	2	2	2	2	1	1	24	26	24	Not tested	Not tested	Not tested	2	2	2	1	1	1	25	25	26	Not tested	Not tested	Not tested	2	2	2	2	2	2	25	29	26	Not tested	Not tested	Not tested
VC5575	UBC	Burkholderia cenocepacia	BLOOD	NonCF	Nonresp	CAN-BC	1993	26	28	28	Not tested	Not tested	Not tested	4	4	2	2	2	2	15	17	17	Not tested	Not tested	Not tested	16	4	4	8	8	8	21	21	23	Not tested	Not tested	Not tested	8	8	8	4	4	4	20	21	23	Not tested	Not tested	Not tested
VC6971	UBC	Burkholderia cenocepacia	LEG WD	NonCF	Nonresp	CAN-BC	1995	26	28	28	Not tested	Not tested	Not tested	8	8	8	4	4	4	18	20	23	Not tested	Not tested	Not tested	4	4	4	4	2	2	24	26	26	Not tested	Not tested	Not tested	4	4	4	4	4	4	26	24	25	Not tested	Not tested	Not tested
VC7056	UBC	Burkholderia cenocepacia	BLOOD	NonCF	Nonresp	CAN-BC	1995	26	27	28	Not tested	Not tested	Not tested	8	8	4	2	2	2	24	25	26	Not tested	Not tested	Not tested	2	2	2	2	1	1	24	25	27	Not tested	Not tested	Not tested	4	4	4	2	2	2	27	30	26	Not tested	Not tested	Not tested
VC8364	UBC	Burkholderia cenocepacia	BLOOD	NonCF	Nonresp	CAN-BC	1997	31	31	33	Not tested	Not tested	Not tested	4	4	4	1	2	2	27	26	27	Not tested	Not tested	Not tested	4	4	4	8	8	8	28	24	26	Not tested	Not tested	Not tested	1	1	1	1	1	1	35	35	35	Not tested	Not tested	Not tested
VC8969	UBC	Burkholderia cenocepacia	URINE	NonCF	Nonresp	CAN-ON	1998	30	31	32	Not tested	Not tested	Not tested	4	4	4	2	2	2	12	12	12	Not tested	Not tested	Not tested	16	16	16	8	8	8	25	27	28	Not tested	Not tested	Not tested	2	2	2	2	2	2	6	6	6	Not tested	Not tested	Not tested
[truncated: 18 more columns]
